# Supplementary material for: 3D Bioprinting of Blood Vessel Model for Improving Wound Healing
Source: Int J Mol Sci. 2026 Apr 30;27(9):4019. doi: 10.3390/ijms27094019 (PMC13164042; doi:10.3390/ijms27094019)
Supplement: Supplementary file 1 [file ijms-27-04019-s001.zip]

Archive with 1 entries (1 files):
- ijms-4216929-supplementary.pdf
